# Supplementary material for: Integration of Image Pattern Recognition and Photon Sensor for Analyzing Cytokine Gene Expression Using πCode MicroDisc
Source: Biosensors (Basel). 2024 Jun 13;14(6):306. doi: 10.3390/bios14060306 (PMC11202078; doi:10.3390/bios14060306)
Supplement: Supplementary file 1 [file biosensors-14-00306-s001.zip]

Archive with 1 entries (1 files):
- biosensors-3015315-supplementary.pdf
